# Supplementary material for: Linkages between Plant Community Composition and Soil Microbial Diversity in Masson Pine Forests
Source: Plants (Basel). 2023 Apr 24;12(9):1750. doi: 10.3390/plants12091750 (PMC10181205; doi:10.3390/plants12091750)
Supplement: Supplementary file 1 [file plants-12-01750-s001.zip]

Archive with 1 entries (1 files):
- plants-2325823-supplementary.pdf
